# Supplementary material for: Lipidomic Characterization of Marine By-Product Oils: Impact of Species and Extraction Methods on Lipid Profile and Antioxidant Potential
Source: Antioxidants (Basel). 2026 Jan 12;15(1):95. doi: 10.3390/antiox15010095 (PMC12838132; doi:10.3390/antiox15010095)
Supplement: Supplementary file 1 [file antioxidants-15-00095-s001.zip]

Archive with 1 entries (1 files):
- antioxidants-4006665-supplementary.pdf
